# Supplementary material for: Draft genome of Glyptosternon maculatum, an endemic fish from Tibet Plateau
Source: Gigascience. 2018 Aug 14;7(9):giy104. doi: 10.1093/gigascience/giy104 (PMC6136493; doi:10.1093/gigascience/giy104)
Supplement: Supplemental Files [file giy104_supplemental_files.zip]

Archive with 2 entries (2 files):
- Supplemental_file.docx
- Supplemental_file_MITE.docx
